# Supplementary material for: Hypoxia modulates the antioxidant effect of hydroxytyrosol in MCF-7 breast cancer cells
Source: PLoS One. 2018 Sep 20;13(9):e0203892. doi: 10.1371/journal.pone.0203892 (PMC6147459; doi:10.1371/journal.pone.0203892)
Supplement: S1 File — (XLSX) [file pone.0203892.s001.xlsx]

## Sheet: Hoja1
	A Normoxia
[HT] μM	0	5	10	20	25	50	100	200	400	600
n	3	3	3	3	3	3	3	3	3	3
Mean	100	99.946	99.3166	101.632	99.9685	102.351	98.4011	100.926	91.8631	81,01*
SD	6.75	5.05	7.059	5.766	4.536	6.553	4.423	6.224	8.142	3.444
Statistically significant differences with non-treated normoxic cells:
* p<0.05
	B Hypoxia
[HT] μM	0	5	10	20	25	50	100	200	400	600
n	3	3	3	3	3	3	3	3	3	3
Mean	99.2028	103.598	99.1477	98.2955	99.1477	94.9618	94.3511	92.9771	78,5###	47,66###
SD	3.75724	4.30219	3.29676	3.16352	7.48767	3.64712	2.70822	4.24197	3.1	4.053
Statistically significant differences with non-treated hypoxic cells:
### p<0.001
