# Supplementary material for: Hypoxia modulates the antioxidant effect of hydroxytyrosol in MCF-7 breast cancer cells
Source: PLoS One. 2018 Sep 20;13(9):e0203892. doi: 10.1371/journal.pone.0203892 (PMC6147459; doi:10.1371/journal.pone.0203892)
Supplement: S2 File — (XLSX) [file pone.0203892.s002.xlsx]

## Sheet: Hoja1
	A Normoxia
[HT] μM	0	0.1	1	5	10	25	100	200
n	3	3	3	3	3	3	3	3
Mean	1	1.03438	1.21142	1.21142	1.27309	1.34371	1.26939	1.06621
SD	0.372293	0.486497	0.63489	0.322109	0.601033	0.650038	0.481646	0.518215
	B Hypoxia
[HT] μM	0	0.1	1	5	10	25	100	200
n	3	3	3	3	3	3	3	3
Mean	1	0.959	1.005	0,80#	0,73###	0,83#	0,73###	0,64##
SD	0.027	0.032	0.053	0.105	0.021	0.099	0.015	0.111
Statistically significant differences with non-treated hypoxic cells:
# p<0.05, ## p<0.01 and ### p<0.001
