# Supplementary material for: Hypoxia modulates the antioxidant effect of hydroxytyrosol in MCF-7 breast cancer cells
Source: PLoS One. 2018 Sep 20;13(9):e0203892. doi: 10.1371/journal.pone.0203892 (PMC6147459; doi:10.1371/journal.pone.0203892)
Supplement: S3 File — (XLSX) [file pone.0203892.s003.xlsx]

## Sheet: Hoja1
	A mRNA level
	Normoxia						Hypoxia
[HT] μM	0	5	10	25	100	200	0	5	10	25	100	200
n	3	3	3	3	3	3	3	3	3	3	3	3
Mean	1	1.44048	0.89361	1.54417	0,32*	0,15**	2,09*	1.42798	1.68815	1.19489	0,6##	0,21###
SD	0.23949	0.30184	0.25017	0.28887	0.10842	0.08201	0.32722	0.45033	0.32385	0.42895	0.19117	0.04344
Statistically significant differences with non-treated normoxic cells:
* p<0.05, ** p<0.01
Statistically significant differences with non-treated hypoxic cells:
## p<0.01, ### p<0.001
	B Protein level
	Normoxia			Hypoxia
[HT] μM	0	100	200	0	100	200
n	3	3	3	3	3	3
Mean	1	2,29*	3,41*	4,10*	2.59667	2.92333
SD	0.371124	0.620672	1.43149	2.51752	1.44531	1.3506
Statistically significant differences with non-treated normoxic cells:
* p<0.05
