# Supplementary material for: Hypoxia modulates the antioxidant effect of hydroxytyrosol in MCF-7 breast cancer cells
Source: PLoS One. 2018 Sep 20;13(9):e0203892. doi: 10.1371/journal.pone.0203892 (PMC6147459; doi:10.1371/journal.pone.0203892)
Supplement: S4 File — (XLSX) [file pone.0203892.s004.xlsx]

## Sheet: Hoja1
	A ERRα mRNA level
	Normoxia						Hypoxia
[HT] μM	0	5	10	25	100	200	0	5	10	25	100	200
n	3	3	3	3	3	3	3	3	3	3	3	3
Mean	1	1.05	1.16	1.23	1.29	1,95*	1.01	0.97	0.826	1.04	0.96	1,39#
SD	0.111465	0.13138	0.10077	0.138065	0.114735	0.159945	0.08272	0.16319	0.068025	0.17033	0.095975	0.116665
Statistically significant differences with non-treated normoxic cells:
* p<0.05
Statistically significant differences with non-treated hypoxic cells:
# p<0.05
	B ERRα protein level
	Normoxia		Hypoxia
[HT] μM	0	200	0	200
n	3	3	3	3
Mean	1	0.87	1.22	0.94
SD	0.101336	0.24	0.3	0.13
	C SIRT3 mRNA level
	Normoxia			Hypoxia
[HT] μM	0	100	200	0	100	200
n	3	3	3	3	3	3
Mean	1	1.45546	1,85**	1.4527	2.1723	3,05##
SD	0.08615	0.2692	0.15852	0.369	0.19896	0.17121
Statistically significant differences with non-treated normoxic cells:
** p<0.01
Statistically significant differences with non-treated hypoxic cells:
## p<0.01
	D SIRT3 protein level
	Normoxia		Hypoxia
[HT] μM	0	200	0	200
n	3	3	3	3
Mean	1	1.36607	0.96	1.26717
SD	0.297929	0.386829	0.655515	0.745754
