# Supplementary material for: Hypoxia modulates the antioxidant effect of hydroxytyrosol in MCF-7 breast cancer cells
Source: PLoS One. 2018 Sep 20;13(9):e0203892. doi: 10.1371/journal.pone.0203892 (PMC6147459; doi:10.1371/journal.pone.0203892)
Supplement: S5 File — (XLSX) [file pone.0203892.s005.xlsx]

## Sheet: Hoja1
	A Nrf2 mRNA level
	Normoxia						Hypoxia
[HT] μM	0	5	10	25	100	200	0	5	10	25	100	200
n	3	3	3	3	3	3	3	3	3	3	3	3
Mean	1	0.88346	0.79371	0.8414	0.82096	1,44*	1.00662	0.94288	0.85233	0.93278	1.055	1,42##
SD	0.08088	0.06291	0.07881	0.07548	0.1702	0.17547	0.06245	0.11563	0.13935	0.1377	0.28381	0.14449
Statistically significant differences with non-treated normoxic cells:
* p<0.05
Statistically significant differences with non-treated hypoxic cells:
## p<0.01
	B Nrf2 Protein level
	Normoxia		Hypoxia
[HT] μM	0	200	0	200
n	3	3	3	3
Mean	1	1,88*	1.21	2,47#
SD	0.27	1.01064	0.138924	1.38488
Statistically significant differences with non-treated normoxic cells:
* p<0.05
Statistically significant differences with non-treated hypoxic cells:
# p<0.05
	C GSTA2 mRNA level
	Normoxia		Hypoxia
[HT] μM	0	200	0	200
n	3	3	3	3
Mean	1	2,67**	0.9271	3,88###
SD	0.153	0.383	0.12	0.558
Statistically significant differences with non-treated normoxic cells:
** p<0.01
Statistically significant differences with non-treated hypoxic cells:
### p<0.001
	D HO-1 mRNA level
	Normoxia		Hypoxia
[HT] μM	0	200	0	200
n	3	3	3	3
Mean	1	61,02***	1.22648	62,64###
SD	0.08186	8.57186	0.06473	7.0642
Statistically significant differences with non-treated normoxic cells:
*** p<0.001
Statistically significant differences with non-treated hypoxic cells:
### p<0.001
	E GSTA2 activity
	Normoxia		Hypoxia
[HT] μM	0	200	0	200
n	3	3	3	3
Mean	1.01399	0.94416	1.09218	1.04584
SD	0.564357	0.442696	0.497911	0.607716
	F HO-1 protein level
	Normoxia		Hypoxia
[HT] μM	0	200	0	200
n	3	3	3	3
Mean	1	1,20**	0.892893	0.873414
SD	0.0146349	0.0548935	0.0325939	0.084858
Statistically significant differences with non-treated normoxic cells:
** p<0.01
