# Supplementary material for: Hypoxia modulates the antioxidant effect of hydroxytyrosol in MCF-7 breast cancer cells
Source: PLoS One. 2018 Sep 20;13(9):e0203892. doi: 10.1371/journal.pone.0203892 (PMC6147459; doi:10.1371/journal.pone.0203892)
Supplement: S6 File — (XLSX) [file pone.0203892.s006.xlsx]

## Sheet: Hoja1
	A Nrf2 mRNA level
	Normoxia				Hypoxia
Scr siRNA	-	+	-	-	-	+	-	-
Nrf2 siRNA	-	-	+	+	-	-	+	+
[HT] μM	-	-	-	200	-	-	-	200
n	3	3	3	3	3	3	3	3
Mean	0.92512	1	0,34***	0,55**aa	0.9015	1.03791	0,28##	0,41##
SD	0.06668	0.08009	0.02076	0.05435	0.13056	0.1543	0.04338	0.10946
Statistically significant differences with non-treated normoxic cells:
* p<0.05, ** p<0.01
Statistically significant differences with non-treated hypoxic cells:
# p<0.05, ## p<0.01
Statistically significant differences with Nrf2-silenced non-HT-treated cells:
a p<0.05
	B GSTA2 mRNA level
	Normoxia		Hypoxia
Nrf2 siRNA	-	+	-	+
[HT] μM	200	200	200	200
n	3	3	3	3
Mean	1	0,38b	0.98642	0,33bb
SD	0.2172	0.0862593	0.18794	0.0800711
Statistically significant differences with non-Nrf2-silenced HT-treated cells:
b p<0.05
	C HO-1 mRNA level
	Normoxia		Hypoxia
Nrf2 siRNA	-	+	-	+
[HT] μM	200	200	200	200
n	3	3	3	3
Mean	1	0.735038	1.01222	0.69136
SD	0.095692	0.166	0.13538	0.23039
